# Supplementary material for: Flavonoid in All Their Therapeutic Values: An Odyssey into the Phytochemistry and Pharmacology of Naturally Occurring Flavonoid from Genus Bauhinia
Source: Molecules. 2025 Aug 11;30(16):3335. doi: 10.3390/molecules30163335 (PMC12388531; doi:10.3390/molecules30163335)
Supplement: Supplementary file 1 [file molecules-30-03335-s001.zip]

Archive with 1 entries (1 files):
- molecules-3035219-supplementary.pdf
